# Supplementary material for: Vigorous-intensity exercise as a modulator of cardiac adipose tissue in women with obesity: a cross-sectional and randomized pilot study
Source: Front Endocrinol (Lausanne). 2023 May 8;14:1104441. doi: 10.3389/fendo.2023.1104441 (PMC10200876; doi:10.3389/fendo.2023.1104441)
Supplement: Supplementary file 2 [file Table_1.xlsx]

## Sheet: Supp. Table 1
Supplementary Table 1. Correlation matrix between Physical Fitness, Diet and Physical Activity Levels
		Height (m)	BW (kg)	BMI (kg/m2)	Waist (cm)	Hip (cm)	%BF	FM (kg)	LBM (kg)	BMC (kg)	FFM (kg)	TA-Fat ratio	VAT (cm3)	FM-Arms (kg)	FM-Legs (kg)	LM-Arms (kg)	LM-Legs (kg)	ALST (g)	SMM (kg)	CAT (mL)	1RM-LP	1RM-BP	rVO2-end-test	aVO2-end-test	HR-end-test	LPA (min/day)	MPA (min/day)	VPA (min/day)	MVPA (min/day)	%ST	Energy (kcal)	Protein (g)	Total Fat (g)	CHO (g)	Sugars (g)
Height (m)	r	1
	p
	n	26
BW (kg)	r	.768**	1
	p	4.61655e-06
	n	26	26
BMI (kg/m2)	r	0.0678116	.689**	1
	p	0.742045	9.97034e-05
	n	26	26	26
Waist (cm)	r	.497**	.643**	.436*	1
	p	0.00987647	0.000397377	0.0259909
	n	26	26	26	26
Hip (cm)	r	.417*	.521**	0.336688	.797**	1
	p	0.0339695	0.00633989	0.0925963	1.09971e-06
	n	26	26	26	26	26
%BF	r	-0.122996	0.198241	.429*	.390*	0.304311	1
	p	0.549445	0.331647	0.0287123	0.0489193	0.130666
	n	26	26	26	26	26	26
FM (kg)	r	.565**	.895**	.750**	.695**	.819**	.606**	1
	p	0.00264769	6.52702e-10	1.04826e-05	8.02581e-05	3.11952e-07	0.00104217
	n	26	26	26	26	26	26	26
LBM (kg)	r	.809**	.837**	.400*	.389*	.544**	-0.362434	.513**	1
	p	5.59737e-07	9.8215e-08	0.0429128	0.0495797	0.00403159	0.0688197	0.00737491
	n	26	26	26	26	26	26	26	26
BMC (kg)	r	0.204606	0.194563	-0.151583	0.105335	0.0485719	.396*	0.292016	-0.0844589	1
	p	0.316035	0.340877	0.459787	0.608568	0.813722	0.0449557	0.147747	0.681651
	n	26	26	26	26	26	26	26	26	26
FFM (kg)	r	.827**	.877**	.436*	.466*	.604**	-0.248134	.596**	.973**	-0.00170969	1
	p	1.8781e-07	4.10907e-09	0.0258328	0.0164921	0.00107712	0.221617	0.00130223	7.44636e-17	0.993386
	n	26	26	26	26	26	26	26	26	26	26
TA-Fat ratio	r	0.286626	0.255114	0.112215	-0.19312	0.0680069	-0.343014	0.125104	.425*	-0.367314	0.363046	1
	p	0.155718	0.208467	0.585222	0.344539	0.741327	0.0862526	0.542568	0.030561	0.0648978	0.0683176
	n	26	26	26	26	26	26	26	26	26	26	26
VAT (cm3)	r	.423*	.543**	.446*	.665**	.515**	0.189124	.534**	.478*	-0.127885	.499**	-0.0164703	1
	p	0.0315194	0.0041874	0.0222348	0.000209879	0.00709147	0.354804	0.00498798	0.0134533	0.533559	0.0093778	0.936351
	n	26	26	26	26	26	26	26	26	26	26	26	26
FM-Arms (kg)	r	0.371217	.589**	.520**	0.123959	.532**	-0.152453	.401*	.630**	-0.0533516	.618**	.544**	0.277996	1
	p	0.0618879	0.00154611	0.00653015	0.546298	0.00516279	0.457184	0.0424658	0.000557187	0.795754	0.000774615	0.00408634	0.169108
	n	26	26	26	26	26	26	26	26	26	26	26	26	26
FM-Legs (kg)	r	.493*	.674**	.476*	.489*	.548**	.579**	.816**	0.317897	.439*	.408*	0.020679	0.150453	0.226246	1
	p	0.0104672	0.000158583	0.0140366	0.0111524	0.00372978	0.00193383	3.82416e-07	0.11351	0.0248079	0.0386312	0.920132	0.463177	0.266404
	n	26	26	26	26	26	26	26	26	26	26	26	26	26	26
LM-Arms (kg)	r	.446*	0.336978	0.035024	-0.187199	0.154241	-.550**	0.00601316	.645**	-0.237989	.600**	.748**	0.0748718	.627**	-0.116708	1
	p	0.0223279	0.0922979	0.865123	0.359815	0.451861	0.00357418	0.976742	0.000372376	0.241701	0.00118432	1.10988e-05	0.716226	0.000608713	0.570188
	n	26	26	26	26	26	26	26	26	26	26	26	26	26	26	26
LM-Legs (kg)	r	.814**	.743**	0.24728	0.251975	0.303352	-.401*	.415*	.941**	-0.0909557	.905**	.588**	0.353846	.523**	0.26184	.674**	1
	p	4.18579e-07	1.38808e-05	0.223263	0.214314	0.131944	0.0421023	0.0351763	7.86919e-13	0.658566	2.11223e-10	0.00158186	0.0761597	0.00610498	0.196305	0.000158258
	n	26	26	26	26	26	26	26	26	26	26	26	26	26	26	26	26
ALST (g)	r	.805**	.775**	0.308511	0.222638	.437*	-0.346724	.463*	.942**	-0.0759104	.918**	.641**	0.357265	.658**	0.336174	.769**	.972**	1
	p	7.10013e-07	3.26478e-06	0.125172	0.274308	0.025698	0.0826878	0.0170901	7.35931e-13	0.712452	4.20071e-11	0.000418945	0.0731693	0.000259796	0.0931273	4.34523e-06	1.16e-16
	n	26	26	26	26	26	26	26	26	26	26	26	26	26	26	26	26	26
SMM (kg)	r	.805**	.773**	0.303944	0.212817	.429*	-0.348345	.461*	.940**	-0.0793434	.916**	.638**	0.334074	.658**	0.346228	.767**	.970**	1.000**	1
	p	6.93962e-07	3.70376e-06	0.131154	0.296575	0.028635	0.0811665	0.0176761	1.00082e-12	0.700027	5.58841e-11	0.000453077	0.0953178	0.000260114	0.0831585	4.91797e-06	2.52457e-16	4.63629e-38
	n	26	26	26	26	26	26	26	26	26	26	26	26	26	26	26	26	26	26
CAT (mL)	r	0.189971	0.253333	0.153609	.585**	0.368331	0.267442	0.338803	0.102222	0.161737	0.164444	-0.301721	.602**	-0.105659	0.0755685	-0.0700855	-0.0263248	-0.00717949	-0.0468456	1
	p	0.352614	0.21177	0.453737	0.00167976	0.064103	0.186556	0.0904374	0.619257	0.429902	0.422117	0.134138	0.00113746	0.60746	0.713694	0.733698	0.898425	0.972233	0.820234
	n	26	26	26	26	26	26	26	26	26	26	26	26	26	26	26	26	26	26	26
1RM-LP	r	.479*	.622**	.443*	.669**	.561**	0.267328	.596**	.461*	0.0862423	.552**	-0.158004	0.377759	0.227413	0.354552	0.091018	0.243969	0.301454	0.301164	0.377075	1
	p	0.0133086	0.00068538	0.0233937	0.000185133	0.00287807	0.18675	0.00132238	0.0178965	0.675285	0.00348927	0.440763	0.0570859	0.263879	0.075535	0.658346	0.229722	0.1345	0.134894	0.0575742
	n	26	26	26	26	26	26	26	26	26	26	26	26	26	26	26	26	26	26	26	26
1RM-BP	r	0.293624	0.24876	0.0239685	0.331451	0.300531	-0.159165	0.170744	0.375022	-0.0462012	0.377759	0.226923	0.20633	0.087269	0.0266941	0.382549	0.333276	0.364072	0.346167	0.233704	.488*	1
	p	0.145426	0.220416	0.907477	0.0981084	0.135757	0.437371	0.404304	0.0590586	0.822668	0.0570859	0.264937	0.311885	0.67163	0.897008	0.0537574	0.0961602	0.0674835	0.0832159	0.250534	0.0113658
	n	26	26	26	26	26	26	26	26	26	26	26	26	26	26	26	26	26	26	26	26	26
rVO2-end-test	r	-0.0267511	-0.123447	-0.175436	-0.061876	-0.335443	-0.182185	-0.183143	-0.0472362	.519**	-0.0367576	-.416*	-0.109097	0.0152414	-0.0617777	-0.101817	-0.0890622	-0.0970814	-0.088917	0.159371	-0.116207	-0.175252	1
	p	0.896789	0.547968	0.391315	0.763965	0.0938854	0.373054	0.370503	0.81876	0.00656258	0.858511	0.0345708	0.595753	0.941091	0.76433	0.620655	0.665264	0.637076	0.665779	0.43677	0.571854	0.391819
	n	26	26	26	26	26	26	26	26	26	26	26	26	26	26	26	26	26	26	26	26	26	26
aVO2-end-test	r	.561**	.587**	0.269518	.451*	0.248631	0.148994	.542**	.455*	.605**	.517**	-0.117825	0.323982	0.162096	.498**	0.106641	.413*	.415*	.418*	0.380089	0.301318	0.0700223	.561**	1
	p	0.00286598	0.00162406	0.183029	0.02087	0.220662	0.467576	0.0041944	0.0195855	0.00106462	0.00677825	0.566476	0.106389	0.428867	0.00955499	0.604108	0.0358254	0.0348239	0.0336431	0.0554474	0.134684	0.73393	0.00284588
	n	26	26	26	26	26	26	26	26	26	26	26	26	26	26	26	26	26	26	26	26	26	26	26
HR-end-test	r	-0.0539439	-0.11761	-0.133307	0.0485264	0.00326746	0.153425	0.000822859	-0.210824	0.317921	-0.150479	-.452*	-0.342106	-0.156727	0.290574	-0.317355	-0.32297	-0.279059	-0.262975	-0.236208	0.255681	0.123883	0.153297	-0.00475333	1
	p	0.793535	0.567191	0.516203	0.813893	0.987361	0.454285	0.996817	0.301229	0.113481	0.4631	0.0203884	0.0871422	0.444513	0.14985	0.11416	0.10755	0.167416	0.194303	0.245347	0.207423	0.546545	0.454668	0.981614
	n	26	26	26	26	26	26	26	26	26	26	26	26	26	26	26	26	26	26	26	26	26	26	26	26
LPA (min/day)	r	0.000211693	-0.0765528	-0.0905938	-0.359854	-0.307798	-.650**	-0.343815	0.292091	-.422*	0.194072	.448*	-0.106325	0.221997	-.491*	.516**	0.316791	0.297931	0.294998	-0.377094	-0.283319	-0.0656972	-0.214319	-0.299496	-.441*	1
	p	0.999181	0.710121	0.659844	0.0709647	0.126093	0.00032784	0.0854735	0.147638	0.0316287	0.34212	0.0218879	0.605186	0.275726	0.0107961	0.00692938	0.114841	0.13934	0.143465	0.0575603	0.160757	0.749832	0.293097	0.137175	0.0239595
	n	26	26	26	26	26	26	26	26	26	26	26	26	26	26	26	26	26	26	26	26	26	26	26	26	26
MPA (min/day)	r	0.0672963	-0.0462523	-0.125377	-0.363222	-0.147084	-.624**	-0.311105	0.299832	-0.313953	0.188161	.563**	-0.207215	0.23016	-.418*	.530**	0.324586	0.319273	0.318195	-0.342965	-0.266598	0.0574949	-0.135452	-0.142439	-0.354029	.841**	1
	p	0.74394	0.822475	0.541681	0.0681739	0.473366	0.000661414	0.121866	0.136713	0.118308	0.357305	0.0027561	0.309769	0.257995	0.0335793	0.00533085	0.105701	0.111869	0.113153	0.0863008	0.188003	0.78026	0.50941	0.487601	0.0759977	7.38064e-08
	n	26	26	26	26	26	26	26	26	26	26	26	26	26	26	26	26	26	26	26	26	26	26	26	26	26	26
VPA (min/day)	r	0.0680435	0.0683944	0.0530496	-0.0596472	-0.0720367	-.411*	-0.127813	0.289916	-0.338877	0.25201	.717**	-0.0683855	0.148079	-.434*	.398*	0.372652	0.311225	0.294976	-.412*	-0.232986	0.19548	-0.188254	-0.0591034	-0.281351	.646**	.695**	1
	p	0.741192	0.739903	0.796887	0.772243	0.726559	0.0371565	0.533792	0.150816	0.0903629	0.214247	3.78081e-05	0.739936	0.470346	0.0265565	0.0439539	0.0608083	0.121714	0.143496	0.0366457	0.252033	0.338561	0.357064	0.774267	0.16381	0.000369112	8.22566e-05
	n	26	26	26	26	26	26	26	26	26	26	26	26	26	26	26	26	26	26	26	26	26	26	26	26	26	26	26
MVPA (min/day)	r	0.066301	0.0844444	0.0797126	-0.373055	-0.136799	-.684**	-0.192479	0.367521	-0.311164	0.248547	.567**	-0.193846	0.238673	-0.296119	.647**	.450*	.435*	.429*	-0.325812	-0.263131	0.0708298	-0.343707	-0.196716	-0.355859	.837**	.999**	.705**	1
	p	0.747606	0.681702	0.698695	0.060508	0.505169	0.00011805	0.346176	0.0647354	0.121791	0.220823	0.00254354	0.342694	0.24031	0.141878	0.000352357	0.0212104	0.0265389	0.0288368	0.104314	0.194029	0.730972	0.0855779	0.335456	0.0743878	1.01307e-07	1.00083e-34	5.8676e-05
	n	26	26	26	26	26	26	26	26	26	26	26	26	26	26	26	26	26	26	26	26	26	26	26	26	26	26	26	26
%ST	r	0.207689	0.240162	0.126253	0.105633	0.225376	0.365279	0.359407	0.0482933	0.193195	0.0831721	0.159797	-0.0454701	-0.0922677	.408*	-0.129642	0.149164	0.130309	0.13465	-0.208889	0.161506	0.155004	-0.257034	0.00185772	0.352765	-.450*	-0.35801	0.0987791	-0.347009	1
	p	0.308639	0.237303	0.538836	0.60755	0.268295	0.0665118	0.0713417	0.814772	0.344348	0.686257	0.43553	0.825432	0.653941	0.0387709	0.527906	0.467064	0.525765	0.511943	0.305789	0.430572	0.449597	0.204945	0.992814	0.0771247	0.0209907	0.0725297	0.631169	0.0824194
	n	26	26	26	26	26	26	26	26	26	26	26	26	26	26	26	26	26	26	26	26	26	26	26	26	26	26	26	26	26
Energy (kcal)	r	0.185103	0.241821	0.159215	.507**	0.358413	0.0895494	0.223989	0.178786	-0.252009	0.225043	0.0606246	.417*	0.137773	0.117541	0.0973157	0.110107	0.134088	0.122505	0.167863	0.34012	.455*	-.401*	-0.181413	-0.0388523	0.0338462	-0.0697555	0.120883	-0.0652991	0.160623	1
	p	0.365314	0.233979	0.437226	0.00821607	0.0721854	0.663538	0.271331	0.38219	0.21425	0.269023	0.76861	0.0338551	0.502114	0.56742	0.636259	0.592332	0.513725	0.551051	0.412397	0.0891129	0.0193867	0.042541	0.375117	0.850535	0.86962	0.734908	0.556374	0.751301	0.43313
	n	26	26	26	26	26	26	26	26	26	26	26	26	26	26	26	26	26	26	26	26	26	26	26	26	26	26	26	26	26	26
Protein (g)	r	0.212026	0.241402	0.137192	.402*	0.280438	0.29085	0.33643	0.0863751	-0.0762524	0.101623	0.0140172	0.297778	-0.204776	0.298525	-0.0623395	0.123762	0.100747	0.0955152	0.168547	0.351069	.427*	-.602**	-0.051165	0.0825181	-0.0687179	-0.0844589	0.0162329	-0.0700855	0.34005	.638**	1
	p	0.298417	0.234815	0.503935	0.0418134	0.16524	0.149446	0.0928623	0.674812	0.711211	0.621322	0.945816	0.139554	0.315624	0.138515	0.762247	0.546939	0.62435	0.642544	0.410468	0.0786565	0.0297173	0.00113041	0.803962	0.688602	0.738715	0.681651	0.937266	0.733698	0.0891827	0.00045424
	n	26	26	26	26	26	26	26	26	26	26	26	26	26	26	26	26	26	26	26	26	26	26	26	26	26	26	26	26	26	26	26
Total Fat (g)	r	0.140757	0.16127	0.103701	0.345616	0.345759	0.182616	0.21983	0.0693157	-0.200376	0.120074	0.126856	0.36	-0.085552	0.0633533	0.0644542	0.0844002	0.0780803	0.0646644	0.219145	0.220702	0.307271	-.667**	-0.205289	-0.189448	0.054359	0.022226	0.116739	0.0283761	0.161275	.761**	.813**	1
	p	0.492806	0.431253	0.61417	0.0837411	0.0836041	0.371905	0.280561	0.736521	0.326359	0.559041	0.536884	0.0708423	0.677746	0.758492	0.754421	0.681861	0.70459	0.753644	0.282101	0.278611	0.126776	0.00019557	0.314387	0.353967	0.79198	0.914178	0.570085	0.890555	0.431239	6.47102e-06	4.60107e-07
	n	26	26	26	26	26	26	26	26	26	26	26	26	26	26	26	26	26	26	26	26	26	26	26	26	26	26	26	26	26	26	26	26
CHO (g)	r	0.11746	0.113921	0.0204276	.424*	0.204856	0.25545	0.183494	-0.0385452	0.128227	0.0346764	-0.16225	0.00102564	-0.0749283	0.318868	-0.0914059	-0.094562	-0.0473513	-0.0477072	0.025641	0.270659	0.357913	-0.275391	-0.108998	0.284344	-.402*	-.400*	-0.227606	-.409*	0.255026	.783**	.478*	.449*	1
	p	0.567687	0.579494	0.9211	0.0310014	0.315431	0.207847	0.369573	0.851703	0.532456	0.86645	0.428423	0.996033	0.71602	0.11235	0.656978	0.645881	0.818325	0.816983	0.901051	0.181111	0.0726128	0.173304	0.596089	0.159183	0.0415529	0.0430517	0.263461	0.0382517	0.20863	2.29586e-06	0.0135719	0.0212344
	n	26	26	26	26	26	26	26	26	26	26	26	26	26	26	26	26	26	26	26	26	26	26	26	26	26	26	26	26	26	26	26	26	26
Sugars (g)	r	0.0445608	-0.0121106	-0.0934972	.402*	0.119357	0.353713	0.123627	-0.203295	0.0933493	-0.136026	-0.17907	-0.00717949	-0.338211	0.300875	-0.264472	-0.212496	-0.201767	-0.201834	-0.00923077	0.274423	0.227887	-0.248273	-0.087994	0.253399	-0.340171	-.418*	-0.280795	-.427*	0.28448	.585**	.489*	0.348763	.907**	1
	p	0.828872	0.953177	0.649617	0.0415468	0.561406	0.0762782	0.547382	0.319214	0.650136	0.5076	0.381421	0.972233	0.0910379	0.135288	0.191682	0.297321	0.322942	0.322778	0.964304	0.174882	0.262857	0.221348	0.669054	0.211647	0.0890618	0.0338215	0.164679	0.0295823	0.158974	0.0017053	0.0111497	0.0807773	1.67712e-10
	n	26	26	26	26	26	26	26	26	26	26	26	26	26	26	26	26	26	26	26	26	26	26	26	26	26	26	26	26	26	26	26	26	26	26
BW – body weight (kg); BMI – body mass index (kg/m2); %BF – percent body fat; FM – fat mass (kg); LBM – lean body mass (kg); BMC – bone mineral content (kg); FFM – fat free mass (kg); TA-Fat ratio - Ratio of trunk-to-appendicular fat; VAT – visceral adipose tissue (cm3); FM-Arms – fat mass at the arms (kg); FM-Legs – fat mass at the legs (kg); LM-Arms – lean mass at the arms (kg); LM-Legs – lean …
