# Supplementary material for: Vigorous-intensity exercise as a modulator of cardiac adipose tissue in women with obesity: a cross-sectional and randomized pilot study
Source: Front Endocrinol (Lausanne). 2023 May 8;14:1104441. doi: 10.3389/fendo.2023.1104441 (PMC10200876; doi:10.3389/fendo.2023.1104441)
Supplement: Supplementary file 3 [file Table_2.xlsx]

## Sheet: Table S2
	Supplementary Table S2 - Dietary-related variables.
		CON		HIIT		HICT
		Mean	SD	Mean	SD	Mean	SD
	Energy (kcal/day)	1843.91	763.244	1857.17	405.873	1556.93	640.281
	Proteins (g)	73.2946	16.7749	93.4315	26.0355	70.748	32.6998
	Fats (g)
	Total Fat	82.321	31.2011	81.5641	29.5678	74.077	54.0585
	SFA	25.756	9.9678	28.6095	14.089	23.6179	17.9898
	MUFA	25.863	8.71485	25.7445	7.8243	24.6373	18.7122
	PUFA	24.2911	12.109	19.6431	7.05693	19.692	14.6596
	Carbohydrates (g)
	CHO	192.962	133.395	189.099	25.7777	160.512	68.8426
	Sugars	67.5294	64.8453	68.8516	22.2908	65.2011	51.3487
	CON – Contro group; HIIT – high-intensity interval training; HICT – high-intensity circuit training; SD – standard deviation; SFA – Saturated Fatty Acids; MUFA – Monounsaturated Fatty Acids; PUFA – Polyunsaturated Fatty Acids; CHO – Carbohydrates.
